# Supplementary material for: Molecular Targets for Coevolutionary Interactions Between Pacific Oyster Larvae and Their Sympatric Vibrios
Source: Front Microbiol. 2019 Sep 6;10:2067. doi: 10.3389/fmicb.2019.02067 (PMC6742746; doi:10.3389/fmicb.2019.02067)
Supplement: TABLE S1 — Primers used in the present study. [file Table_1.XLSX]

## Sheet: Sheet1
Primers	Gene label MAGE	Gene label Mathias	Gene family	Objective	Sequence
290615-5	VSYLS12_v1_110049	S12|peg.3336_og3159	OG3159	Complementation	cggggggcccGTGATTAGTTTTATACCTTGGGATG
290615-6					cgggctcgagTTACGCCCCCAAACCAATCATATTC
290615-7	VTEXT2_v1_200036	T2|peg.519_og3159	OG3159		cggggggcccGTGCTTAGTTTGATTCCTTGGG
290615-8					cgggctcgagTTACGCCCCCAAACCAATCAG
290615-13	VTEXT2_v1_140094	T2|peg.1746_og1907	OG1907	Deletion	GTATCGATAAGCTTGATATCgaattcGTGATCACGGTTGGTGGTCTAAC
170216-1					GCAAAGATTGAGCGCGTGCGGTTGTTCGGAGTGTGTTTGTC
170216-2					GACAAACACACTCCGAACAACCGCACGCGCTCAATCTTTGC
290615-16					CCCCCGGGCTGCAGgaattcTTCTGTTGGAGGTTAAGCGTATC
290615-21	VTEXT2_v1_200036	T2|peg.519_og3159	OG3159		GTATCGATAAGCTTGATATCgaattcTGATTTGCAATGGCCGGGTG
290615-22					CGATAGTAAACGAAGAGTTTTTCAAGACCTCTCCTATCCATATAC
290615-23					GTATATGGATAGGAGAGGTCTTGAAAAACTCTTCGTTTACTATCG
290615-24					CCCCCGGGCTGCAGgaattcACTTAAAGCGAGTCAACCTCTC
