# Supplementary material for: Molecular Targets for Coevolutionary Interactions Between Pacific Oyster Larvae and Their Sympatric Vibrios
Source: Front Microbiol. 2019 Sep 6;10:2067. doi: 10.3389/fmicb.2019.02067 (PMC6742746; doi:10.3389/fmicb.2019.02067)
Supplement: TABLE S2 — Strains and plasmids used or constructed in the present study. [file Table_2.XLSX]

## Sheet: Sheet1
Original strain	Genotype (short name in the present article)	Media	GV number	Reference
P3813	B462 DthyA::(erm-pir116) [Erm R]	LB dT Erm, 37°C	380	Le Roux et al., 2007
b3914	b2163 gyrA462, zei298::Tn10 [KmR EmR TcR]	LB dap Kana, 37°C	46	Le Roux et al., 2007
P3813	pSW7848T	LB dap Cm25, 37°C	127	Val et al., 2012
b3914	pSW7848T::500bp flanking VTEXT2_v1_140094 (OG1907) of T2 strain	LB dap Cm25, 37°C	1563	This study
b3914	pSW7848T::500bp flanking VTEXT2_v1_200036 (OG3159) of T2 strain	LB dap Cm25, 37°C	1427	This study
b3914	pMRB_Plac_GFP between apa1 and Xho1, high copy CmR	LB dap Cm25, 37°C	535	Lemire et al., 2015
b3914	pMRB_Plac_ VTEXT2_v1_200036 (OG3159) of T2 strain between apa1 and Xho1, high copy CmR	LB dap Cm25, 37°C	2400	This study
b3914	pMRB_Plac_ VSYLS12_v1_110049 (OG3159) of S12 strain between apa1 and Xho1, high copy CmR	LB dap Cm25, 37°C	2401	This study
T2	Wild type (wt)	LB NaCl, 20°C	1557	This study
T2	Deletion of VTEXT2_v1_140094 (OG1907), clone 1 (D1907-1)	LB NaCl, 20°C	1559	This study
T2	Deletion of VTEXT2_v1_140094 (OG1907), clone 2 (D1907-2)	LB NaCl, 20°C	1560	This study
T2	Deletion of VTEXT2_v1_200036 (OG3159), clone 1 (D3159-1)	LB NaCl, 20°C	1561	This study
T2	Deletion of VTEXT2_v1_200036 (OG3159), clone 2 (D3159-2)	LB NaCl, 20°C	1562	This study
T2	Deletion of VTEXT2_v1_200036 (OG3159), clone 1 + pMRB_Plac_GFP between apa1 and Xho1, high copy CmR (D3159-1+gfp)	LB NaCl Cm5, 20°C	2411	This study
T2	Deletion of VTEXT2_v1_200036 (OG3159), clone 1 + pMRB_Plac_ VSYLS12_v1_110049 (OG3159) of S12 strain between apa1 and Xho1, high copy CmR (D3159-1+3159_S12)	LB NaCl Cm5, 20°C	2412	This study
T2	Deletion of VTEXT2_v1_200036 (OG3159), clone 1 + pMRB_Plac_ VTEXT2_v1_200036 (OG3159) of T2 strain between apa1 and Xho1, high copy CmR (D3159-1+3159_T2)	LB NaCl Cm5, 20°C	2413	This study
